# Supplementary material for: An oxidative stress-related molecular signature in atherosclerosis: identification of risk genes, construction of a diagnostic model, and characterization of immunocyte landscape
Source: Front Cardiovasc Med. 2025 Aug 14;12:1600321. doi: 10.3389/fcvm.2025.1600321 (PMC12392417; doi:10.3389/fcvm.2025.1600321)
Supplement: Supplementary file 2 [file Table1.xlsx]

## Sheet: Circadian_gene
Circadian rhythm-related genes
BMAL1
CRY1
CLOCK
PER2
PER3
LINC-ROR
PER1
BHLHE40
CRY2
NR1D1
CSNK1E
AANAT
TIMELESS
CSNK1D
RORA
NPAS2
BHLHE41
MTNR1A
RORB
NR1D2
BMAL2
DBP
PRL
RORC
LEP
DELEC1
BDNF-AS
MTNR1B
NPY
FBXL3
OPN4
SMAD5-AS1
NPPA
PROK2
DSPS
NFIL3
MAGEL2
GSK3B
HCRT
BTRC
IL6
NR3C1
RAI1
VIP
INS
REN
RNY5
LINC01672
NMS
CERNA3
TNF
HULC
NONO
HLF
CIPC
GH1
THRAP3
DRD4
ACE
POMC
SLC6A4
ALB
CSNK2A1
GHRL
CRH
DPYD
TPTEP2-CSNK1E
SOD2-OT1
HNF4A
SRRD
CREB1
HTR7
IGF1
CD36
PTH
LEPQTL1
MALAT1
AGT
GNRH1
SPSB4
GHR
TIPIN
SST
ASS1
PRKAA2
SIRT1
ADCY1
PROX1
GNAQ
MIR494
RBM4
SERPINE1
EPO
TEF
CHEK1
PRKG1
PRKAA1
MAGED1
ADIPOQ
BDNF
LINC02605
IMPDH2
NDUFA9
TMX2-CTNND1
FBXW11
HCRTR2
NPY2R
ROCK2
SETX
ATOH7
TRC-GCA24-1
EGR1
EZH2
NOCT
KAT5
NPY5R
KCND2
IL1B
CYP21A2
FBXL21P
KDM2A
HMOX1
CYP7A1
AHR
TF
CCK
PPARA
TP53
CHKB-CPT1B
TPH1
WDR5
VCAM1
ADA
APP
FGF21
UBXN11
NCOA2
IGFBP1
CHGA
F3
EDN1
LOC110806262
MIR7-3HG
PWAR1
PLAT
VEGFA
PCA3
FOXC2
FOXL2
FRAS1
FREM2
DYRK1A
RBM4B
MFSD2B
USP2
TNFRSF11B
HSPA1A
HRH1
NPY1R
NALCN
UBE3A
BGLAP
IL3
PROKR2
CP
HDAC3
PTCH1
SNORD15A
SFTPD
TFF2
IFNA1
CSNK1A1L
LDLR
SERPINA12
VIPR2
TERC
PPARGC1A
NR3C2
ATR
NR1H2
RASD1
APOE
MIR133B
HP
SERPINA3
RMRP
CALB1
NMUR2
IFNAR2
GRK4
MIR125A
MIR211
MIR181D
APOH
FOXN3-AS1
PDE6B
KDM5A
KCNC2
OPN5
GPR176
GRP
NAMPT
FBXW7
GCG
USP9X
EMSLR
DRD2
ADRB1
MAPK1
CSF3
MEG8
SPR
GHRH
IGFBP3
RELA
AVPR1A
CCAR2
MIF
SHBG
EGR3
FBXL13
LINC02610
CHKA
TERT
DDB1
CDK1
NR0B2
SERPINA6
ADCYAP1
DNM1L
NDN
MIR219B
CRP
NPPB
PPARG
KLF10
NFKB1
SCN8A
LMAN1
PAX8
CSMD1
OPN3
MTHFR
A2M
HK2
ARRB1
MT1F
ZNF704
MIR18A
CHRNA4
TNRC6B
CGA
ADCY10
FOXO1
MIR181A1
EP300
TOP1
PPP1CA
PPP1CB
PPP1CC
AGRP
HNRNPD
PASD1
COMT
H19
NOS2
FOS
GAST
FHIT
NTS
GCH1
CSNK1A1
MTOR
HDAC1
NKX2-1
PROKR1
GCK
NOS3
RNASE3
CIART
CREM
EGFR
TOP2A
PRKCG
PML
SIRT6
NRIP1
KLF9
GATA4
TKT
ATG14
NEAT1
MDM2
MAOA
VEGFC
PPY
HS3ST2
NALT1
PGR-AS1
APOB
CYP11B1
SLX1A-SULT1A3
CYP11B2
HTR1A
ESR2
MIR215
ARNT
CAD
OXT
FGA
TRE-TTC3-1
ESR1
CALCA
ASMT
MAPK8
F7
NGFR
ATF4
RPE65
IL13
SERPINC1
GSK3A
DYRK1B
SIX1
SIX2
PPBP
SFPQ
ID2
MYC
B2M
LEPR
ADRB2
KCNQ1
HTR2A
FGF23
LCN2
MSRA
RPL3
PEMT
TOX3
PSME4
RPRD2
CASC16
TYMS
SSH1
PSEN2
KLK3
MIR182
KDM8
AGTR1
TH
ELF3
NTRK1
PSPC1
APOA1
HMGCR
SCN1A
NCOA3
XBP1
TSPO
THORLNC
EPX
NPSR1
MIR451A
ABCB1
NFE2L2
NPPC
LOC654780
MT3
FBN1
CYP2C19
DCLK1
TRAT1
LINC00689
SOD1
NGF
AQP2
AVP
HTR2C
HTR3A
MFSD2A
PRKDC
SREBF1
NR1H3
SLC6A3
PENK
SLC7A3
MIR34A
TRA-TGC7-1
CREBBP
CACNA1B
KAT2B
CYP2D6
P2RX7
CUL1
S100B
SERPINF2
CSNK2A2
IGFBP2
PYY
SERPINA7
AMY1A
SNORD118
CDKL5
ADRA1A
PRKCD
BLK
HSPD1
NRG1
COL1A2
ADSL
EPHB1
GNAO1
ISG15
ALDH6A1
CNTN2
FOXP1
PDE8B
PEX1
DAXX
DLX5
IL1RAPL1
RNASEL
SF3B1
APH1A
EIF2B2
NFASC
TOP3A
CYP51A1
MANBA
PIGK
PRPF3
ROBO2
TARS2
TWIST2
ADCY8
AKAP9
CCS
CRB2
FANCE
GNL3
HSPE1
KRIT1
MEIS1
PACS1
SLC26A5
CLN5
SCYL1
CA14
DRG2
FAT1
HTR6
MUS81
NCK2
PDIA2
SF3B2
STAB1
FKBP1B
MLH3
RFT1
RGS16
SPDEF
TRAF3IP1
UBE2B
ACYP2
CD248
IMMP2L
LEMD2
MPRIP
NBL1
ORAI2
PHACTR1
RBM14
RGS8
RIN1
VAMP3
AK5
ERI1
PPM1L
ARHGAP15
ASAP1
ASB1
BRMS1
DENND1A
ERC2
FAM167A
HIKESHI
MPPED2
MYO15A
PATJ
RASEF
RCE1
SART1
SGSM3
SLC25A17
BICC1
COQ10B
GATAD1
NMD3
NPL
PLCL1
PTGR2
UNC5D
YIF1A
BOLL
DNAJC2
GTDC1
HORMAD1
LRWD1
NUDT3
PINX1
RAX
SAMD11
SEM1
BTBD10
EPC2
ETAA1
LRRN3
MLIP
PPP1R3B
SNRPC
ARMC10
FAM83B
LIN52
LRRC17
MED9
MTRF1L
NOL4
RNF10
SMCR8
ALG10B
RASA4
RNF157
SFMBT1
SPTSSB
SSH3
TAF11
ZCCHC2
ANKRD44
DNAJC16
EIF1AD
ILRUN
SYT10
ZNF76
ANP32E
BLTP3A
CPNE8
RFTN2
STK31
WDCP
XKR6
ANKIB1
BARHL2
FCF1
GFRAL
MIDEAS
TMEM151A
YLPM1
ZNF410
FRMD8
NRARP
PRKRIP1
SEC11C
ZNRD2
CCDC81
EXD3
FBXO34
PCNX3
SPTY2D1
CPLX4
C1orf54
FAM185A
POLR2J3
OR4F16
CIMIP2A
LINC02914
RASA4B
CD8B2
DPY19L2P2
LINC00115
LINC00208
FAM87B
LINC01128
LINC01107
SNORA70
FOXP1-IT1
MIR1284
FAM41C
MEIS1-AS2
LINC01322
LINC02946
LINC02966
B4GAT1-DT
LINC01933
LINC02067
MIDEAS-AS1
NRG1-IT1
ILRUN-AS1
KLC2-AS1
LINC01688
SMIM40
BET1-AS1
FBXO34-AS1
LINC01470
LINC02609
LOC124902694
MIR548A1HG
SCUBE3-AS1
CRYZP1
ENSG00000228655
ENSG00000245156
FAM86B3P
LINC01241
LINC02353
LINC02374
LINC02840
LOC101928626
OACYLP
ENSG00000224984
ENSG00000255310
ENSG00000265511
ENSG00000269918
LOC124900524
ENSG00000236453
ENSG00000237301
ENSG00000243107
ENSG00000254458
ENSG00000254936
ENSG00000255038
ENSG00000260647
ENSG00000261116
ENSG00000285708
HMGN1P1
MRPS36P2
RNU6-1029P
RNU6-1136P
RPL10P19
RPL23AP95
RPL7AP39
SERBP1P3
SNORD3I
SRSF6P2
UPF3AP1
EEF1GP4
ENSG00000226965
ENSG00000236938
ENSG00000269925
LOC100419436
LOC128092250
MARK2P10
OR7E111P
RN7SL714P
RNU6-234P
RPL23P10
RPL7P13
RSL24D1P5
ACTG1P24
EEF1A1P12
ENSG00000253656
ENSG00000285953
ENSG00000289212
MAPRE1P2
NPM1P22
RNA5SP358
RNU6-439P
RNU6-472P
RPL22P22
RPL3P8
RPS6P12
SNORD13C
SRSF3P1
ENSG00000230021
RNA5SP228
RNU6-400P
RNU6-533P
ZNF970P
AK6P2
CLUHP8
EIF3MP1
ENSG00000289027
GARIN3P1
HSALNG0026758
PHB1P21
lnc-CLDN23-8
lnc-ENTPD8-2
CM034951-004
ENSG00000274346
ENSG00000287870
ENSG00000289560
ENSG00000290077
HSALNG0007013
HSALNG0008944
HSALNG0060181
HSALNG0063445
LOC105378808
LOC105379241
LOC124900511
MK280144-567
MK280269-045
NONHSAG035203.2
RF00017-5502
RF00017-5506
RF00017-6603
RF00017-8175
lnc-CRB2-4
lnc-ENTPD8-1
lnc-KYNU-7
lnc-LRRD1-4
lnc-NAPEPLD-7
lnc-NOXA1-1
lnc-PER2-5
lnc-SF3B1-5
piR-44085-015
piR-57138-015
CM034957-286
HSALNG0009912
HSALNG0018052
HSALNG0030254
HSALNG0060516-001
HSALNG0064423-002
HSALNG0075408
HSALNG0082763
HSALNG0102409
HSALNG0135545
HSALNG0135546
HSALNG0150020
KR153203-015
LOC105375451
LOC107986003
MN297907-012
RF00017-328
lnc-BOLL-6
lnc-NOC2L-9
lnc-WRN-10
piR-33303-073
piR-49018
piR-58312
piR-61101-085
HSALNG0004569
HSALNG0050748
HSALNG0060208
HSALNG0060548
HSALNG0063404
HSALNG0111470
LOC105374186
LOC124905121
MK279975
MK280073-543
NONHSAG029010.2
piR-36746-006
piR-46847-250
HSALNG0060213
HSALNG0150175
LOC100419686
lnc-CPNE8-5
piR-32214-189
piR-37910
piR-42076-007
piR-46002-536
F2
THBD
GPT
MIR96
HSD3BP4
SLC12A3
NR1I2
TSC22D3
SCARNA5
CDKN1A
HIF1A
NMU
IFNG
IGF2
OPRM1
CNR1
MC4R
SELP
ATF1
CHRNB2
SELE
ADRA2B
CXCL8
PF4
HCCAT5
G6PD
GSR
RARA
CEBPA
IL4
CCKBR
ANP32A
MC3R
TRH
MIRLET7C
MIR16-2
RNU1-1
GRIA2
BRCA2
NMNAT1
BLNK
GMNN
INPP5D
IRF4
PIAS1
SFN
TRRAP
TREM2
BEST1
BTC
LOXL3
STX4
CIDEC
CLCN6
KMT5B
PEA15
BRWD1
BTNL2
ADGRB3
H1-5
DMAP1
SLC8A2
MTREX
PDE1B
RNPC3
SCAMP2
FOXL1
SLC39A12
SYCP2
CFAP65
DOK5
FKBP11
DENND2D
DUSP8
URGCP
KCNV1
GLMP
TCTA
ZNF75D
MAP7D1
OR2W1
RNF103
PRR14L
ZNF211
EPAS1
GAPDH
SCN5A
PDE4D
TRPV1
LIPE
RPSA
CYP2A6
ALPP
EYA1
IL15
IL7
OPCML
VRK2
DIO2
NMUR1
PHLPP1
MYRIP
MIR21
MIR183
TRV-AAC1-4
NTRK2
USP7
MAPK10
MAPK9
SCN9A
SIN3A
TARDBP
COL6A1
MTTP
ATG7
SCN11A
SUV39H1
KCNH7
SUV39H2
CLDN4
HOMER1
METTL3
ID3
LGR4
PAX4
ID4
ATF5
PIWIL2
SIAH2
HEBP1
NFILZ
ENSG00000259164
MMP9
PSEN1
CYP19A1
ANXA1
RHO
GNB3
PTS
HFE
PTGDS
FNDC5
RFX4
SCT
SNHG14
VTRNA3-1P
RXRA
SLC7A2
MIAT
XIST
TRD-GTC9-1
MMP2
BAX
CAT
PARP1
EIF2AK3
JUN
CACNA1C
GABBR1
GGT1
GNAS
ESRRB
HNRNPA1
YWHAZ
HUWE1
TRPV6
TXN
ACADS
FDFT1
GAL
GLO1
PLCB4
ABCB7
ACP3
RACK1
TRPV5
APOA4
SCGB1A1
SYNCRIP
HTR5A
PDC
TLX1NB
PCAT1
DBT
HLA-DQB1
KCNK18
SIK3
CDKN2A
ITGB1
MAPK3
ACHE
ELK1
PTH2R
MBD5
OGFR
ARHGEF5
SFTA3
LINC01587
IL1RN
LPL
CAMK2G
GUSB
ADORA2A
CD79A
FOXP3
KITLG
VWF
GHSR
IL2
ADRA1B
HNMT
HSD11B2
IL1A
TFPI
XPA
HERC2
IL18
CSNK1G2
CST3
CSTA
NAGLU
P2RX4
PPP5C
PTGFR
UMOD
CA6
KISS1
RARRES2
RS1
P2RX6
GUCA2B
TDRKH
VGF
MLN
LSM12
CGB5
MIR155HG
PRKACA
SMAD3
ALDH2
HSD11B1
ICAM1
IL2RA
MMP3
CES1
CYP11A1
WEE1
DUSP1
HES1
TAT
SNAI1
ATRIP
NCOR1
COPA
PNPLA3
SELL
SULT2A1
BVES
RBCK1
ZNF423
NMB
GPRASP1
KCNQ1OT1
MIR146B
HSPD1P15
MIR6883
IGF1R
STAT3
ITGB3
PTEN
ITGA2B
NFKBIA
PLAU
GBA1
GRM1
PKM
RHOA
SLC2A2
CDH1
HSPA5
PRKCB
RDX
GFAP
MYH9
ODC1
PRNP
CDC25A
CTCF
ITGAV
KL
MSN
OGG1
PDK1
PIK3C2A
RYR2
STX1A
TRPA1
ABAT
ABCC4
BECN1
EPB41
EZR
ITGA2
PTGDR
RRAS2
CBLB
FANCL
GRM7
LAMP2
NUP98
GRIK1
HABP2
NR1I3
VTN
APLNR
FOSB
G6PC1
NAT2
PTX3
RAPGEF3
TIMP3
GNAL
JUND
OPHN1
SLC10A2
AFF2
CD84
COL9A1
DOCK4
DSCAM
LIN28A
MMADHC
PTPRT
ANKS1B
OPRK1
POGZ
RGS6
DLGAP1
JUNB
NPAS3
RNF19A
SGCB
SORCS1
ST3GAL1
TXNIP
CD180
CYP8B1
DIO3
GIP
ING3
ITPK1
NR6A1
NTM
PSMD11
RND3
SEC23IP
ATP10B
GPR50
PSME2
RAE1
TANC2
ARL4A
BRMS1L
FOXN3
IRX1
NAALADL2
POF1B
BRINP1
CAVIN2
CYP20A1
LRRC4C
MAGEC2
NCOA7
PELI2
CAVIN3
HDX
LCORL
RASSF8
VTA1
ADGRF1
SPCS3
TXNDC2
KCTD8
MAP9
NXPH1
RHBDD1
RLN3
CTXN3
FERD3L
OR10R2
ZNF662
GAS5
MIR155
MIR26B
MIR122
MIR203A
RNU4ATAC
CDC14C
JPX
MIR485
MIR379
RNY1
LINC00963
MIR3614
LINC01235
RAB4B-EGLN2
SNORD25
MIR190B
KDM7A-DT
MT-TP
LINC01508
SNORD74
MIR1291
RPL21P28
RPL13AP15
GAPDHP66
MRPL2P1
PA2G4P5
RPS12P4
SLC25A5P2
ADH5P2
COX5BP1
HSPA8P1
RPL18P5
RPL7P20
RPS3AP22
UBBP1
ATP5F1AP2
ATP5MGP4
FAM3C2P
RPL17P25
RPL7AP56
TRE-CTC4-1
STIN2-VNTR
LOC109279247
LOC110740340
FGFR1
CAMK2A
SHH
GRIA3
FGF8
GABBR2
GLI2
SMC1A
TAF1
DHCR7
CDON
GNS
STAG2
TGIF1
DLL1
SNRPN
OCA2
ZIC2
ATP10A
CHD8
NODAL
SIX3
GAS1
CRIPTO
DISP1
FOXH1
STIL
TELO2
PLCH1
KIF15
CHEK2
INSR
JAK2
MPO
TGFB1
AR
CASR
CTSB
PRKCA
SNCA
TGFB2
IL6R
MAPT
PCNA
PCSK9
PGR
DPP4
FKBP5
MSH6
NOS1
PDPK1
SERPINA1
ATF6
ATP7B
CYP3A4
TNFRSF1B
CCR5
EIF4G1
IL10
PAH
PLIN1
ADRA2A
COMP
HNF1A
MYBPC3
UCP2
ABHD5
AMH
CCR2
CYP3A5
GABRA6
IGFBP7
IL5
LTF
NEDD4L
PPARD
SLC17A5
TIMP1
ADIPOR1
ADM
CTNS
DLK1
GC
HELLS
ADRB3
CD9
CRHR1
FGF19
HNRNPU
HTR1B
MGP
SKP1
SRD5A1
ADRA2C
GHRHR
GIPR
HRH2
MATR3
PTPA
RETN
UCP3
ADIPOR2
BCL2A1
CREB3L1
INHBB
LPA
MTA1
TCAP
TNPO1
HCRTR1
RPS3
TTF2
HAT1
LMOD1
DEFB1
DNAH8
LCN1
MYCBP2
APLN
TOR2A
CREB3
EIF3B
RRH
PMCH
INSL6
NPFF
CACUL1
FBXL15
MIR16-1
MT-TL1
SKAP1-AS2
LINC00908
LOC102724058
PER3P1
LOC130055692
PEPC
ERBB2
ATM
CCND1
CTNNB1
NOTCH1
CASP8
EPHB2
CBL
EGF
ELANE
FAS
HSP90AA1
MERTK
PDGFB
PPP2CA
TSC2
ADK
CD40
COL2A1
DDC
GDNF
GLUD1
IL2RB
PLA2G7
RPS6KA1
RPS6KB1
SLC1A2
TBXA2R
AHCY
APC
CACNA1G
CCL2
CCNE1
CDKN1B
CYP17A1
FBP1
IFNAR1
MEF2C
PIK3CG
PRKN
PTGS2
SLC12A2
ATP1A2
CSNK2B
DICER1
DUSP6
ETS1
FST
GLUL
NCAM1
NR1H4
PRKCZ
SLC6A9
TSHR
ADORA1
AFP
ATF2
BACE1
CACNA1A
CCNB1
CHRNA2
CTSL
DDIT3
ERN1
GLDC
GPI
GRM5
GRN
GZMB
IDS
IL1R1
KMT2A
KNG1
MMP8
NR4A1
OXTR
PLK4
PPP2R1A
SLC5A1
SLC5A2
TPT1
ACACB
ADAR
AKR1B1
ALDH5A1
AQP5
AVPR2
BIRC5
BMP2
CCNA2
CD81
CETP
COL18A1
CTSH
CTSS
CYP1A2
EIF4EBP1
F5
FEN1
FGF2
HADHB
HLA-DRB1
HNRNPK
HSF1
IRS2
LBR
LHCGR
LIPC
LPAR1
MASP2
MAT1A
MAT2A
MBL2
MECP2
MEF2A
NECTIN1
PAFAH1B1
PPP2R5D
QDPR
RELB
RPS6KA5
SLC6A2
SPRY2
TGFA
TGFBI
THBS1
WNT10A
ADD1
ANG
AQP3
ATF3
CSF2
DRD1
EHMT2
GUCY2C
HLA-G
LGALS3
NPR1
POLB
PPP2R1B
PRSS8
PTGER3
RBP4
SAG
SCP2
SI
SKP2
ST3GAL3
STAR
TACR1
TBXT
TDO2
TET2
ADCYAP1R1
DROSHA
PDE4A
PRDX6
PTPRN
RPS6
SPP1
ALAS1
AMBP
CELF2
CXCL1
DISC1
FCGRT
GDF15
GPD1
HAMP
HTT
IFNB1
MAOB
MKI67
NR5A2
PDK4
PIGA
PPOX
PTPRN2
RAN
RPA2
SFTPB
SLC16A2
SLC6A19
TFEB
THPO
UCP1
USF1
USP1
CARTPT
CHGB
DDAH1
EEA1
EXOSC3
FANCM
GRK1
HBA1
IL18R1
KAT8
KDM2B
PFAS
PRSS2
PSMC4
S100A6
SULT1A1
AADAC
ADH7
AOC1
BRF1
CDKN3
CEBPE
CRX
EXOSC2
FABP7
FBP2
GTF2IRD1
HPGDS
HTR2B
IL11
MAP1LC3A
NFE2
NFE2L1
PHB2
PIWIL1
PPAT
PTMA
RGR
ST8SIA2
TCN1
TRNT1
TSHB
ARR3
CCL4
CMKLR1
COP1
GCKR
HNRNPR
IMMT
RAB3A
SFTPC
TAC1
ADAMTS7
CCL17
COG2
CXCL5
DIO1
DUSP4
GPBAR1
HNRNPL
IAPP
ITLN1
MIP
OSBP
PRRT2
PTGER1
RCVRN
S100A1
CHRNA9
CREB3L3
EXOSC5
H3-3B
KLF15
PPP2CB
SLC17A8
SLC41A1
SMN2
TNRC6A
TPCN2
TRAPPC9
UTS2
ATF7
BLZF1
COPS2
SAA4
SLC2A6
COPS8
FBXO31
ME1
TMEM11
USP30
ANGPTL2
BATF3
CAMK1
CIRBP
CPSF6
PSG1
CCL13
CSN2
KCNH4
PPP2R5E
PSME1
SSPN
SUGP1
SULT1A3
TPCN1
VRK3
CEBPG
ANGPTL8
FHL5
INHBE
MAFK
FBXO5
MRGPRX1
FBXO9
GNRH2
INHBC
RABEP2
ZACN
BSX
DIRAS3
SPSB1
GALP
MREG
FBXO22
MISP
QRFP
AMY1B
AMY1C
KIAA1549L
NBPF14
IRX2-DT
TUG1
MDS2
MIR126
MIR132
MIR142
MIR219A1
MIRLET7A1
MIRLET7D
SNHG7
MIR381
MIR541
MIRLET7G
PAPPA-AS1
DAOA-AS1
CARMN
LINC01194
MIR511
MT-RNR1
IPW
NPHP3-ACAD11
MVP-DT
APOC4-APOC2
LINP1
MDC1-AS1
SNORD116-1
SNORA23
SNORD44
LINC00458
LINC01191
P2RX5-TAX1BP3
PURPL
VTRNA1-1
RAD51-AS1
SNORA4
LINC01193
SNORA13
LINC01192
SNORA8
SNORD14D
CT69
MIR300
LNCTAM34A
SNORD50A
TRN-GTT2-1
DINOL
ENSG00000228741
LOC106799833
LOC110121269
SCARNA28
LOC110596866
CDK5
SYP
NCOA1
NCOR2
MED1
GSTP1
PAX6
NQO2
SCN4A
CDH13
CHD2
CORT
MEG3
TRP-AGG2-5
TPH2
CUL3
UBA1
NRXN1
RAB27A
CCL11
FOXA2
NFATC2
ARRB2
GRM8
CCL5
PNMT
AVPR1B
EIF3F
MT2A
PSMD2
SYVN1
CAND1
CLSPN
CHML
SLFN12L
C3orf70
MIR149
MIR320A
MIR98
MIR19B1
SNORD24
FAS-AS1
MIR3605
MIR5001
GH-LCR
FGFR2
HRAS
CALR
CDK2
SOS1
ACTB
COL1A1
FN1
MMP1
ACTN1
BCL2L1
ECE1
GALNS
GRIK2
KDM1A
MGMT
MTAP
RAC1
STXBP1
TNFSF11
TUBB
ZEB1
FLNA
PI4KA
PRMT1
SLC2A3
THRA
ADCY3
ADORA2B
CDH11
CIT
CPE
ENO2
GABRG2
GNAI1
HSPG2
KCNMA1
SLC18A2
SMC3
TRPV4
APRT
ATIC
CAMK4
CDK5R1
CLDN1
CTNNA1
CYP2C8
FTL
GNAI2
HCN2
IDO1
MAX
PTPRD
RARG
SP1
SUCLA2
SUMO1
TBL1XR1
YWHAB
YWHAQ
ALG1
ARF1
BCKDK
CANX
CARM1
CHD4
CS
CYP7B1
DYNC1H1
EMD
GNAI3
HBB
HMOX2
ITPR3
KRT17
MEN1
PDE2A
PDE5A
SETD7
TRAF2
TRIM24
ADH4
ENPP2
FDXR
HARS1
LPP
NTF3
PDIA3
SDHD
TAP2
VAPB
AKAP13
ARNT2
ATXN2
CCR1
CDC7
DDX41
EBP
KMT2C
KMT2D
KPNB1
NEUROD1
PEX14
PGRMC1
PSMB1
PSMC3
PTPN13
PTPRS
RNF2
SEMA4A
SLC12A4
SREBF2
TLN1
TRIP12
VARS1
ACKR1
ASCL1
BAZ1B
CLCNKB
COL9A2
DST
EPS15
FANCI
GATAD2B
GNB2
GNB4
HDAC10
MACF1
MPDZ
NOX4
OPRD1
OPRL1
RAD23A
SLC3A2
SLIT1
ST3GAL4
TACC3
TPP2
UBQLN1
UBQLN2
VPS35
ANXA6
AP1B1
ARHGAP1
ATP5MC3
EBF1
EIF3A
GBA2
HNRNPH1
HRH3
MCC
PGC
POLI
PSMC5
PSMD12
PSMD3
RAB10
SLC39A6
SOX11
TINF2
TMSB4X
ZBTB20
BAZ1A
CRELD1
FSTL1
LTBR
OTX1
PPP3CC
SLC4A7
SRI
CDH4
CLASP1
COG4
CSE1L
CSNK1G3
CUL7
DDHD2
DDX21
HIVEP2
IRS4
KLHL20
MFF
RECK
SENP1
SMARCD1
SYNE2
TBCD
UBQLN4
UBR4
USP28
BRS3
CD99
CDC16
COG1
COG8
DYNC2H1
ECE2
EEF1G
ESPL1
GEMIN2
GFPT2
MYO9A
PAXIP1
PNOC
PPP2R3C
PSMC6
PSMD1
PSMD8
RNF40
WAPL
BAG6
COPS6
GAPVD1
MESD
MTMR6
NANOG
NAP1L4
PPM1G
RGS12
RIPOR2
SCG2
SLC30A1
SNAPIN
SURF4
TMX2
UBE2O
UCHL5
USP34
CTPS2
DMXL2
HCAR2
NAP1L1
RBM39
WASHC4
ANKK1
AP4E1
BCL2L13
C19orf12
CLDND1
CMIP
COX11
GGT7
GPM6B
INTS1
IRF2BP2
MIA3
MSRB1
NPY4R
PDIA6
PIDD1
RBM3
RPL4
SF3A3
[truncated: 1,193 more rows]
