# Supplementary material for: An oxidative stress-related molecular signature in atherosclerosis: identification of risk genes, construction of a diagnostic model, and characterization of immunocyte landscape
Source: Front Cardiovasc Med. 2025 Aug 14;12:1600321. doi: 10.3389/fcvm.2025.1600321 (PMC12392417; doi:10.3389/fcvm.2025.1600321)
Supplement: Supplementary file 3 [file Table2.xlsx]

## Sheet: Oxidative_gene
Oxidative stress-related genes
SOD2-OT1
CAT
NFE2L2
SOD1
OXSR1
OSGIN1
SOD2
OSER1
TP53
HMOX1
OSGIN2
GSR
PARK7
MAPK8
BDNF-AS
SIRT1
TXN
GPX1
NQO1
MAP3K5
FOXO3
XDH
FOXO1
LINC01672
KEAP1
CASP3
MAPK14
PON1
GSTM1
MAPK1
IL6
MPO
PRDX2
TNF
JUN
PARP1
TMX2-CTNND1
CYCS
APP
CYBA
NOS3
SOD3
CERNA3
PGR-AS1
GSTP1
NOS2
GSTT1
SMAD5-AS1
OGG1
CRP
TRPM2
G6PD
INS
PRDX3
PRDX5
ABL1
BAX
BCL2
TXNIP
PRKCD
SHC1
PRDX6
SNCA
PRKN
AKT1
NOX4
TXNRD1
H19
ALB
HSPA4
UCP2
TXN2
CYBB
APEX1
PRDX1
CP
CXCL8
NFKB1
MSRA
HSPB1
GPX7
FAM120A
SQSTM1
ADIPOQ
GCLC
MIR7-3HG
TGFB1
PRKD1
SP1
GPX3
MAPK10
PRDX4
MAPK3
NOX1
GAPDH
FOS
PINK1
CCL2
PON2
MSRB2
SIRT3
NOS1
ATF4
BCL2L1
SRC
CYP2E1
HIF1A
CYP1A1
SRXN1
LINC02605
PPARGC1A
EMSLR
ATM
GGT1
SELENON
SIRT2
ATF2
VEGFA
ANXA5
CDKN2A
MSRB1
SIRT6
JUNB
GPX4
CYGB
MGST1
APOE
PPARG
NUDT1
HSPA1A
PTGS2
TF
CASP9
CREB1
LMNA
TMEM161A
FOXO4
GLRX
PRKCB
MMP2
MAPKAPK2
SCARNA5
PLA2G7
AGTR1
FXN
CAV1
NOL3
PRKCA
TRR-TCT2-1
AGER
SLC7A11
DDIT3
PPIA
MDM2
TXNRD2
MAP2K4
ACE
NLRP3
GLRX2
TERT
PRKCG
HMGB1
HSPA5
JUND
RPS6KA5
DHCR24
MAP2K6
STK24
NR2C2
ICAM1
LEP
IL1B
OXR1
VCAM1
CDKN1A
TRIM32
SESN2
MAPT
EDN1
EGFR
HSPA8
BCL2L11
GSTM3
KRAS
STUB1
GSS
NRF1
MAPK9
NFE2L1
BACH1
SERPINE1
PRKD2
PSEN1
GCLM
RAC1
STAT3
IL18
NGB
LRRK2
MAOA
BAD
TNFAIP8L1
HBG2
MTOR
TRAF6
CASP8
PIK3CG
CTNNB1
SCARA3
SESN1
PPIF
CAMK2G
SELENOP
XRCC1
AKR1B1
GSTA1
CYP1B1
NDUFS4
MMP9
RAF1
MAPKAPK3
LINC01554
CHEK2
MAPK11
PRKAA1
MEG3
DAXX
FOSB
RPS27A
BRF2
MTHFR
MAP2K7
DUSP1
HFE
CD36
VWF
XBP1
BRCA1
HMOX2
ABL2
BAK1
OLR1
GAS5
EIF2S1
AGT
TRA-TGC7-1
BACH2
HP
HSP90AA1
DAPK1
PTEN
MAP2K3
VNN1
STK4
SLC17A5
GSTA2
TLR4
FTL
MAP2K1
ENC1
AHR
EPO
TARDBP
FAS
AIFM1
IL10
XIST
VKORC1L1
GPX8
CLU
TUG1
ALAD
MT-TP
MIR494
ALDH2
MB
HSPD1
SLC1A1
SENP3
BACE1
TRE-TTC3-1
SLC4A11
HDAC2
BMI1
IFNG
IGF1
ERCC6
ABCC1
SIGMAR1
PRKAA2
BRAF
BDNF
PYCR1
PLCG1
TRAF2
GSK3B
PRNP
MAOB
USP9X
MIR133B
GSTA4
JAK2
RETN
GDF15
FOSL1
GSTZ1
CBS
CHKA
APOA1
SELE
MIR34C
PLCG2
LTF
ERCC2
CAMK2A
BMP2
COMT
NDRG1
CHUK
RCAN1
ACO1
MUTYH
MT-RNR2
TLX1NB
CCS
ABCD1
GSTM5
DLEU2
ALOX5
TFRC
MIR320A
PCNA
AKR1A1
YWHAQ
H2AX
GPT
NTHL1
MIR34A
ARRB2
ADNP2
SGK1
GSTM4
YWHAG
NEIL1
PPARA
MYC
CDK4
PWAR1
LINC-ROR
MIR21
HDAC1
MIRLET7C
MIAT
SLC2A1
CTSD
XRCC3
TRP-AGG2-5
EEF1A1
PLA2G6
PEPD
CUL3
RAB4B-EGLN2
CERKL
DNM1L
ATG4D
SFPQ
ARRB1
AKR1C1
RELA
HSPA1B
NFKBIA
PKD1
ESR1
GSTM2
SYK
POLG
SERPINF1
NR3C1
COX5A
KL
MALAT1
GPX2
GLO1
BECN1
CHKB-CPT1B
ERMP1
GSTO1
KCNQ1OT1
E2F1
UBC
CASP7
MICB
BMP6
SREBF1
TRC-GCA24-1
MMP1
LONP1
FOXM1
NR4A2
SNORD118
TAT
CRYAB
SMAD3
PLA2G2A
HBB
NPPB
DCD
SLC11A2
UCP3
PPP5C
AIFM2
APOB
PVT1
CFTR
PRKCZ
ACHE
MIR373
ALDH3B1
UBB
EIF2AK3
SMAD4
GSTT2
TJP1
URM1
TNFRSF1B
PML
PDLIM4
GCK
RNF112
EPHX1
PTGS1
TIMP1
SLC25A27
PIK3CA
OGDH
SELENOT
MIR125A
MCL1
P4HB
FOXC1
PRKCE
APOD
PLAU
CFH
H6PD
HSPA9
NAMPT
MIR146B
VIM
FGF7
ISCU
MIR211
IGF2BP1
IRS1
TFAM
SZT2
THBD
CDC37
TRAF3
CDK5
ZC3H12A
MSRB3
PDK1
AR
LOC107372315
PON3
CDKN3
HTRA2
ETV5
HDAC9
PTK2
NDUFV1
MT3
NFIX
OIP5-AS1
YWHAZ
PLA2G4A
EGR1
ECSIT
HPX
HTT
MAPK13
ESR2
CALR
LANCL1
MIF
EIF2AK2
TERF2
GFAP
YWHAE
ATXN3
PSIP1
PLAT
OXA1L
MIR98
CASP2
LOC110599585
MIR195
CDH13
PGD
RORA
NCF2
MAP2K2
SPP1
MIR451A
MBL2
COA8
EGF
SNORD15A
FLT1
ELAVL1
MT-TK
MCTP1
TRIM21
CDK6
ETFDH
HSP90AB1
SLC23A2
TREM2
NLRX1
UGT1A6
PYCR2
HSF1
LGALS3
TRIM26
BCHE
PRKCQ
TLR2
TERC
AOC3
TRPA1
KDR
TBC1D24
SNHG12
CAMK2D
SLC3A2
POMC
HCCAT5
ERCC8
MAPKAPK5
S100B
FBXW11
PLA2G3
NAGLU
NDUFS2
BNIP3
GSTO2
SLC6A3
ATF3
WDR26
SLC25A4
PHB1
FASLG
IKBKB
LOXL4
NGF
DNMT1
ATP13A2
LPO
ACE2
ARL6IP5
ABCB10
ENDOG
SELP
IREB2
NOX5
NDUFA6
ADRB3
ACP1
IL2
DEPP1
CASP1
PPP3CA
SFN
ELANE
TRAP1
SLC2A4
IL1A
ALDH9A1
MIR155
ECPAS
EP300
CCND1
EEF2
SETD2
IGF1R
ATP2A2
NEIL2
MT2A
MFN2
SLC25A24
HGF
MT1X
NDUFS8
CDKN1B
XRCC5
STK39
XIAP
UCP1
SUMO1
RMRP
CD40LG
SUMO4
KRIT1
PKM
YWHAB
ADA
SLX1A-SULT1A3
IGFBP7
HSP90B1
TGM2
HULC
HAMP
TGFB2
ENG
XPC
C19orf12
AMBP
ENO1
SMAD2
TTR
CD44
HDAC3
PTK2B
SUV39H1
MT1A
FGF2
SFTA3
MTR
TRP-AGG2-6
PRKAB1
ALOX12
CXCL1
FOXP2
PTPA
CLEC4A
UCHL1
G3BP1
EPHA3
RBX1
POLB
GABPA
CDKN2B
XRCC6
FNDC5
TLDC2
YWHAH
TPM1
PRMT1
LUCAT1
DNAH8
REST
ROMO1
PEX5
VDR
NR3C2
STK25
TYR
TTPA
MAPK7
SLC25A14
RIPK1
EPAS1
FBXW7
NDUFS1
MUC5AC
PDE5A
THORLNC
IL3
ARAF
MAPK12
REN
MIR125B1
RALBP1
MAFF
NNT
GLUL
MIR223
ALDH7A1
KLHDC10
PRODH
MMP3
TPT1
STK11
NOTCH1
LCN2
EIF4E
AKR1C3
IDH1
PTPN3
BMP4
VRK3
RBBP4
CA3
MTFR1
NUDT3
TRIM25
SDHB
APOH
NDUFS7
IAPP
PDX1
TOR1A
ATF6
GPX5
ADM
EZH2
NOX3
INSR
MRAS
PPP3R1
CAMKK1
RPS6KA4
PPM1L
BMF
CAMK1
SETX
CCL3
NPM1
KRT8
ENTPD7
BLVRA
SHH
FTH1
USP7
GDNF
FANCD2
SORCS2
TBXA2R
MAFK
MTF1
MDM4
HEBP2
ERCC1
KNG1
MIR141
DUOX1
FDXR
RB1
BIRC5
TRPC6
ARG2
APOA2
PINK1-AS
MT-ND1
RAD51C
ERN1
ADCYAP1
CDH1
GSTK1
NDUFAF2
C11orf65
MIR200C
CCN2
NAPRT
POR
GHRL
TH
BCO2
CTSB
SLC23A1
DPP4
TNFRSF1A
CCL5
MUC1
CDK2
MIR92A1
SELENOK
HDAC6
CYP1A2
SMARCA4
RBM11
MIR144
CPT1A
GJA1
RHOA
SIVA1
DNAJB1
STAT1
MECP2
CS
BANF1
APAF1
TNFSF10
FYN
HBEGF
ADAM17
IFNA1
RRM2B
SNHG16
ACADS
NR4A1
YME1L1
SLC40A1
PSEN2
NUP62
DRD2
CHEK1
ATG7
ZFAS1
MIR29B1
PWAR4
FUS
PSMB5
MIR216A
TRPV1
MIR146A
MAPK8IP1
CYRIB
EIF1AD
FANCC
SLC1A2
PAK2
MC1R
FTMT
PSMA7
MAP3K1
NDUFAB1
MAP4K4
SLPI
FH
SLC1A3
EIF2AK1
MIR17
NAT2
HDAC4
LIG3
TP63
NPY
FBXO32
CCL4
PDIA3
HMGCR
MIR214
HSPB2
FANCG
ALDH1A1
NORAD
CREBBP
CEBPB
GLS
RCC2
GPX6
SDHC
CD40
MIR140
GCH1
TLR3
TSPO
ITGB3
REG3A
MPST
NDUFA9
FAS-AS1
CHD6
DLEU1
TP53INP1
NCF1
F2
BTRC
GSTA3
KRT1
DIABLO
GFER
NR1H2
NAT1
RNF217-AS1
RAN
DDIT4
RBBP7
MGAT3
CHRM2
TYRP1
HBA1
RAD51
EZR
PIK3CB
VHL
NPPA
FN1
MAFA
NDUFC2
ARG1
PTPN6
SERPINA4
UNG
TIA1
HUWE1
ERCC5
SLC6A6
ZNF622
SNHG1
IL17A
ITIH4
NDUFB8
HSPA6
RYR1
GRB2
MIR193A
NEAT1
GSTA5
H2AC4
PIN1
PIM1
ABCA1
GCG
BBC3
IL4
LOC654780
AK4
MT-ATP6
MIR145
CTSS
MIR532
FGF21
PTX3
IDE
WRN
ST3GAL4
FKBP4
STK3
NR1I2
RING1
CYLD
DANCR
GADD45A
CSNK1D
NDUFS3
HSPA1L
BCL2A1
INPP5D
TNFSF11
ELN
HAO1
TOMM70
EIF4EBP1
LEPQTL1
NDUFS6
NDUFA8
NDUFV2
HSPA2
NDUFA7
HSPA12A
IL12B
CBR1
SP3
UBE2I
BTK
GBA1
ATG4B
FABP1
F3
COL1A2
HTR2A
DEGS1
COQ2
THG1L
DKC1
AIF1
ENO2
MIR126
PCK1
MT-CO1
CTSH
NDUFB9
DNAJB2
NDUFA10
NDUFB10
CTSZ
NDUFV3
NDUFB7
SAA2
NDUFA3
NDUFB5
HSPA12B
ALDH3A2
SAA4
MIR215
CCL20
H2BC12L
OPA1
SELENOW
PRKDC
ABCC2
HAX1
HACE1
TRIM63
SNHG7
COL2A1
EXOC6
PPIG
NONO
LDLR
CD14
ERCC3
PNPT1
HSD17B10
MIR122
NME5
IPCEF1
NQO2
DUSP19
SLC19A1
SCARB1
ACOX1
MIR221
H2BC21
POLGARF
CHCHD2
TGFA
MYB
IDH2
PLAUR
TYMP
COQ8A
MT-RNR1
FOXL2
COL1A1
RNU6-1
PTMA
MIR507
ERBB2
PIK3C2A
MIR204
IL33
JAK1
PGAM5
CST3
PPARD
RUNX3
RAD50
NUP153
DUX4
MIR93
MIR181A1
IGF2
UBQLN1
MEAK7
SNHG14
PMAIP1
TOP1
MEF2A
MIR33B
SIN3A
H4C16
HRAS
SLC9A1
TRR-ACG1-2
NEIL3
MAP3K7
RUNX2
CD163
POU2F1
NOTCH3
PGR
SLC25A5
COQ9
RBPMS
PTPN11
S100A8
NME2
CALCA
COPG2IT1
NME1
MEFV
TRPM7
NFIC
GLUD1
AGAP3
EGLN2
MAVS
MIR18A
ALDH3A1
IL1RN
CDK1
PXN
PDCD4
APOA5
CNR1
EIF2AK4
DKK1
MT-CO3
VCP
MIR181D
ALOX15
NCL
PYROXD1
SOAT1
SUMO2
KRT18
YAP1
CRYAA
PNKP
PCAT2
MAFG
GABPB1-AS1
OPTN
XPO1
BSG
TRPC3
OCLN
TTK
DCT
TRPC1
PXDN
BMAL1
EEF1D
CASP4
TKT
MAP1LC3B
SMPD2
LMNB1
FADS1
LCK
CDC25C
BAG3
MIR203A
SFTPD
TFPT
B2M
ANXA1
PAGE4
KMT5A
DDAH2
IGF2BP3
FXYD1
UBE3A
CRAT
CYP20A1
MIR29B2
S100A2
ETS2
CRH
ACTB
HNF4A
MIR31HG
LOX
DDX1
PTAFR
ULK1
SLC22A4
UBIAD1
GET3
RECQL4
PTPN2
SERPINB5
WWP2
VTRNA1-1
GJB2
TSC2
SPARC
MSH2
PPP1R15A
CARMN
ABCB1
ITPKB
BCL6
CLTC
LINC01619
DUSP6
ACAD9
BCS1L
VDAC1
EDNRB
FGF1
AAAS
DKK3
ALDOA
MAP3K6
MIR23A
MIR302A
CASC2
KPNA2
SMPD1
ODC1
BLVRB
CXCL2
LOC107133510
PAPPA-AS1
TLR8
TFAP2A
ALDH5A1
SNHG6
MIR92A2
TFEB
SOX2-OT
NCF4
PDIA2
SAA1
LOC108663987
MIR29A
AKT2
IKBKE
VIP
IFI16
MCU
USP28
YY1
LYN
TLR7
PDSS2
NDUFS5
PFKFB3
AATF
TRIM48
RANBP2
MAP1LC3A
TRV-AAC1-4
TLR9
SNCB
CNTF
HNF1A-AS1
HADHA
FOXA1
CYB5A
WNK1
GLA
NUP98
TXNRD3
FURIN
DELEC1
LCAT
RNY1
CD4
MIR379
HIPK1
RPS6KB1
TPO
STC2
MIR132
MMACHC
SUMO3
NBR1
CHRNA4
VESTAR
RARA
CAPN2
ABCC6
APTX
RAC2
CYP2A6
GSKIP
PECAM1
LINC00987
SERPINA1
NARF
RMST
ITGB1
STEAP4
CCL27
MLH1
NPC1
SKP2
EGLN1
ME1
PAX6
DIO1
APLN
WNT1
RNF41
C3
PLD2
TET1
LOC106099062
MAF
YBX1
PDGFB
PRKCI
PGK1
BRCA2
RPS6KA1
ATP7A
GFPT2
TAFAZZIN
MT-ND4
MIR181A2
MIR381
DDR1
NDUFAF1
LOC105371348
RDH13
ANXA2
NEDD4
CANX
ATXN1
HNRNPU
MMP14
DHRS2
NSUN2
PRXL2A
MIR30A
PSMD1
HNRNPK
C1QTNF3
PJVK
RPE
CBL
TCN2
SHOX
MET
FTO
MCM3
ADM2
STK26
LRP2
FXR1
TNFSF12
CTCF
FIS1
HBA2
VDAC2
TNFRSF12A
VCL
PLK1
EWSR1
DLST
MIR143
NEFH
CPEB2
MIR199A1
MT-TL1
MT-ND3
KLF10
CTSL
TNFRSF11B
WARS1
PRKACA
SLC18A2
C1QBP
DAO
CLIC1
MIR27B
MIR222
PCAT1
TRP-TGG3-1
OGT
AMPD3
HFE-AS1
NR1H3
ABCB8
TP73
NR1H4
RBP4
PENK
RNY5
KLK1
MIR27A
QDPR
SERPINI1
RPE65
SULT1A3
MIR25
ECE1
FANCA
MLXIPL
UGT1A1
VNN2
TRIM33
SPG7
LOC126861242
PTGIS
MT-CYB
CXCR4
CACNA1G-AS1
CDH2
TOP2A
LDHA
SLC12A1
CSK
TUBA1B
DPP3
PLN
SEMA4A
LPL
CCNB1
CYP2B6
CSF2
PSMC3
PSMA4
GADD45GIP1
CAPN1
MMP7
ANGPTL7
SPATS2L
SLC25A10
SECISBP2
MRE11
HES1
MSR1
METTL3
CSF1
PGF
MIR139
G6PC1
EEF1B2
DDAH1
FLT4
SLC2A10
L2HGDH
HYOU1
PSMA2
UHRF1
HSPB6
FAM3A
EIF4ENIF1
SGCB
GRPEL1
PABPC1
XPA
MIR301B
BID
MYD88
ATP7B
PRMT5
FOXO6
SLC1A5
LPA
CISD1
FN3K
TRIM16
EIF4G1
FABP12
PTGER2
PCCB
IPO7
MIR424
FUT8
IL6ST
SOX9
KLF5
GRP
SEPTIN4
PKP3
SMPD3
NBN
BANCR
HTRA1
RGN
AFG3L2
APOA4
MAP3K2
POLI
MIR663A
RPTOR
SREBF2
SORD
PIAS4
GLRX3
ADRB1
LBP
SLC4A2
MIR486-1
CALM1
SLC12A2
CAPN9
OSCAR
CYB5R3
ADORA2A
GPI
IL17RA
SLC6A2
HTATIP2
PSMD10
SKAP1-AS2
LOC110973015
ABCG2
ADRB2
FASN
MIR526B
MT-TF
LOC110467515
TGFBR1
TNC
MTTP
RHD
E2F3
EPRS1
SET
GLP1R
ATP6AP1
BCYRN1
HMGA2
SMURF2
MARK2
ICMT
MT1F
MIR655
FGFR1
POLR2A
SCO2
MTRR
FABP2
PTP4A1
COG2
NUP88
MIR339
MIR423
CTH
CHI3L1
LYAR
STAU2
DRD1
BSCL2
RN7SL1
TP53I3
PDGFRB
ANGPT1
CYP2D6
ROCK2
GH1
DGKZ
RPS27
TNPO1
IL37
ELF5
MIR500A
ETFA
ADSL
PCCA
CEBPA
LBR
MAP3K11
ABCG1
CD80
TRIM27
PSMC6
RHOD
MIR101-1
PDK2
PIWIL4
BDH2
BRD4
NEDD8
PAPPA
MEG8
MIR551B
ACADVL
CKB
ATP8A1
HSD17B4
PPP2R2A
NUP214
ZFHX3
GRK4
HOMER1
MRTFA
CCAR2
DUSP13B
MIR17HG
WT1-AS
MIR103A2
TALDO1
CAPN3
BARD1
IGFBP1
H4C1
TRU-TCA1-1
DBH
SCNN1A
PDE4A
HRH2
MYOT
NFKBIE
PSMD8
HBE1
KHSRP
HSPA14
CYTOR
FGFR2
CASP6
MSH6
ACO2
CD38
UBE2D2
TIMP2
TIGAR
TNFRSF10B
ACADM
RIPK3
CPT2
IFNAR1
HK2
ABCC3
LATS1
ADGRE5
RUVBL2
CCT3
NUCB2
BAG6
DDX24
HNRNPAB
CGB5
MIR1246
MIR4463
NOS2P2
DPYSL2
MAP2
SAT1
MIR188
THBS1
SYVN1
MIR205
ANXA6
PPA1
ADNP
PSMC2
MIR182
GNAQ
TGFB3
SLC25A13
SERPINA3
BCL3
HAS3
PDCD10
NLK
LCN1
MAPK15
DAOA
MIR22
RPL36A-HNRNPH2
FGD5-AS1
ALPP
NUDT5
LOC106627981
DUOX2
EED
H3-3A
CAPN6
KIF12
CAPN7
NTRK1
SFTPA1
SELL
DLD
MDH2
CSTB
HNF1B
CGA
NTF3
SDC4
PAEP
LRWD1
CARHSP1
MIR148A
MIR498
FOXD3-AS1
LINC00941
LOC107652445
MME
NRG1
HNRNPR
SLC16A4
ZAP70
HK1
PROS1
HNRNPA1
TMBIM6
MIR630
CCR5
LINC00472
CCDST
CETP
MIR142
SNORD44
TRN-GTT2-1
MT-ND6
NFIB
AIMP2
TRPC5
AP2B1
HAS1
SFRP5
MIR372
ST8SIA6-AS1
ARHGAP19-SLIT1
RNA18SN1
ELK1
SOCS3
RNF2
SUZ12
AGRP
CBX4
MPV17
KCNJ5
MIRLET7B
SNRPB
MIR16-2
LINC00963
RNF146
FBXO31
AQP11
PIK3R1
FECH
CRBN
LAMP2
BDKRB2
CNR2
PALB2
LGALS1
IL11
EIF5B
CHAC1
NXNL1
ANGPT2
FEN1
CHRNA7
PPP2R2B
RAP1A
S100A6
JMJD1C
NUAK1
PSMD3
RHBDF2
SPAST
PSMD6
PSMD11
RNF144A
COQ10A
TMED4
DGCR5
BIVM-ERCC5
MIR1-1
ROCR
UGT1A
VEGFC
NPHS1
PAFAH1B1
FMR1
PRPF19
LOC111365141
ITGA3
WNT5A
F5
ATG5
CUL1
ATP2C1
ATP5F1B
HAGH
MSH3
NR4A3
MIR499A
PAFAH2
PPP2CA
TUBB
ZEB1
NGFR
TFR2
HNRNPD
MIR103A1
FOXC2-AS1
AHCYL1
GRIN1
ITGAM
RNF4
SELENOS
RAD52
IL6R
BMP1
DGAT1
PTPN12
ITGA2
MICU1
KLRK1
VSNL1
STEAP1
TMEM59L
MIR31
SNHG8
CRMA
ITCH
KLK3
PSMD4
TG
HJV
IMMT
DNAJA1
ENTPD1
NF2
REL
MST1
MDH1
TUFM
CUL2
PTPRA
USP18
RPL29
MIR200A
MIR208B
HNF1A
NADK
HLA-G
EEF2K
SLC7A1
CSN1S1
HERPUD1
MIR28
ATP1A1
F10
PNPLA2
TGIF1
MCM5
PDGFA
PHB2
ATG9B
HSF2
NCOA7
CFL1
NKRF
IRX2-DT
MIR106A
MIR24-1
PGAM2
HSPE1
PLA2G4C
MXRA8
TMEM179
HIF1A-AS2
ERO1A
BOLA1
OSR1
PSMB1
PSMB7
NT5E
PPIB
MITF
CD79A
SLC5A2
FAF1
GLS2
SRSF3
ILF3
MIR543
P2RX5-TAX1BP3
DGKK
PAX3
RDH12
MIR9-2
CD34
UBE2D3
USF1
AGK
MIR185
NUP93
CDKN2D
ATOX1
INPPL1
SARM1
KLHL41
NR1D2
SPAG5
TRX-CAT1-2
SERPINC1
TBK1
CTLA4
MCM4
PRKCH
ACTG1
LIPG
CCN1
MELTF
NOXO1
HSPBP1
MIRLET7A1
SNORA73B
TRK-TTT3-5
USP39
TFDP2
PAH
MFN1
OLA1
MGST2
UBE2M
BLOC1S1
ATXN8OS
ADAM9
CLDN3
HMCES
NDUFA4L2
NFU1
SLC25A3
SKP1
IL15
MAGED2
MIR191
MIR589
NR2E3
SLC30A10
ZNF277
NLRP9
AHCY
CD247
SMC1A
ATIC
FAH
AHSG
GRID2
SETD7
DISC1
TREH
MYOG
CSE1L
GORASP1
PAG1
SETD6
LINCMD1
TEN1-CDK3
PTPRE
PRKRA
PNPLA8
ANKRD2
IGF2BP2
IFNB1
IQGAP1
MIR545
STIM1
ACTA2
LDHB
GJA8
PTPRU
STING1
NDUFA5
DNAJA2
GGT2P
MIR212
CCAT1
SIRT5
DFFA
GABPB1
ETFB
MIR637
ALS2
KCNH2
BLM
PLG
ROS1
FPR2
PEBP1
PTBP1
TRIM28
USP15
PGAM1
PPID
TRPM3
RANBP1
POLR2L
BLZF1
LAMTOR5
C1QTNF9
MIR34B
AURKA
RXRA
COL4A1
PTS
DRD4
PDHX
CYC1
CHGA
CX3CL1
MCOLN1
PFKP
PTPRS
HAL
STX3
RPL3
CCNC
HNRNPL
IL23A
QSOX1
ARHGEF7
RPL4
DDX39A
PSME1
MIR186
MIR7-1
SNORD46
DDRGK1
TFDP1
MINK1
H3C1
UBA52
H4C15
MIR1307
MIR3615
MIR3064
MIR4709
ADAMTS13
C5
MYCN
PFN1
BIRC3
NUMA1
NNMT
PDE3B
PSMA5
CAMP
HIPK2
CHERP
MIR335
NFKB2
[truncated: 9,051 more rows]
